# Supplementary material for: Time Optimization of Seed-Mediated Gold Nanotriangle Synthesis Based on Kinetic Studies
Source: Nanomaterials (Basel). 2021 Apr 20;11(4):1049. doi: 10.3390/nano11041049 (PMC8073722; doi:10.3390/nano11041049)
Supplement: Supplementary file 1 [file nanomaterials-11-01049-s001.zip]

Archive with 1 entries (1 files):
- nanomaterials-1145454-supplementary.pdf
